# Supplementary material for: Qualitative and Quantitative Anatomical Analysis of the Constitutive Bark of Q. ilex x Q. suber Hybrids
Source: Plants (Basel). 2022 Sep 22;11(19):2475. doi: 10.3390/plants11192475 (PMC9572208; doi:10.3390/plants11192475)
Supplement: Supplementary file 1 [file plants-11-02475-s001.zip]

Archive with 1 entries (1 files):
- plants-1931364-supplementary.pdf
